# Supplementary material for: Mutations in Rice yellow mottle virus Polyprotein P2a Involved in RYMV2 Gene Resistance Breakdown
Source: Front Plant Sci. 2016 Nov 28;7:1779. doi: 10.3389/fpls.2016.01779 (PMC5125353; doi:10.3389/fpls.2016.01779)
Supplement: Supplementary file 2 [file Table_2.XLS]

## Sheet: caption
Supplementary Table 2
Mutations in Rice yellow mottle virus polyprotein P2a involved in RYMV2 gene resistance breakdown
Agnès Pinel-Galzi1, Christine Dubreuil-Tranchant2, Eugénie Hébrard1, Cédric Mariac2, Alain Ghesquière2, Laurence Albar2*
Correspondence: Laurence Albar laurence.albar@ird.fr
Supplementary Table 2. VCF outputs generated by LoFreq. Each sheet corresponds to a sample. For simplicity, headings of the VCF files have been removed, but the heading of the CIa-WT sample is reported below. “#CHROM” referred to the name of the reference sequence used for mapping, “POS” to the position of the nucleotides on the reference sequence. “REF” and “ALT” referred to the nucleotide prese…
Heading of the VCF file obtained for the CIa-WT sample:
##fileformat=VCFv4.0
##fileDate=20160425
##source=lofreq call -f CIa_on_CIa_aln712.fasta -o LOFREQ_avec_duplic/R6T16_lofreq.vcf BAM/R6T16.GATKINDELREALIGNER.bam
##reference=CIa_on_CIa_aln712.fasta
##INFO=<ID=DP,Number=1,Type=Integer,Description="Raw Depth">
##INFO=<ID=AF,Number=1,Type=Float,Description="Allele Frequency">
##INFO=<ID=SB,Number=1,Type=Integer,Description="Phred-scaled strand bias at this position">
##INFO=<ID=DP4,Number=4,Type=Integer,Description="Counts for ref-forward bases, ref-reverse, alt-forward and alt-reverse bases">
##INFO=<ID=INDEL,Number=0,Type=Flag,Description="Indicates that the variant is an INDEL.">
##INFO=<ID=CONSVAR,Number=0,Type=Flag,Description="Indicates that the variant is a consensus variant (as opposed to a low frequency variant).">
##INFO=<ID=HRUN,Number=1,Type=Integer,Description="Homopolymer length to the right of report indel position">
##FILTER=<ID=min_dp_10,Description="Minimum Coverage 10">
##FILTER=<ID=sb_fdr,Description="Strand-Bias Multiple Testing Correction: fdr corr. pvalue > 0.001000">
##FILTER=<ID=min_snvqual_61,Description="Minimum SNV Quality (Phred) 61">
##FILTER=<ID=min_indelqual_20,Description="Minimum Indel Quality (Phred) 20">

## Sheet: CIa_WT
#CHROM	POS	REF	ALT	QUAL	FILTER	DP	AF	SB	DP4	QUAL200-AF5
CIa_on_CIa_aln712	56	G	C	15632	PASS	6653	0.118293	1	5046,812,683,104	ok
CIa_on_CIa_aln712	82	T	C	75	PASS	7420	0.003100	8	5708,1684,21,2
CIa_on_CIa_aln712	83	G	A	351	PASS	7644	0.006803	0	5688,1901,39,13
CIa_on_CIa_aln712	114	C	T	90	PASS	8588	0.003610	0	5736,2818,21,10
CIa_on_CIa_aln712	183	A	G	106	PASS	4585	0.006107	1	505,4041,2,26
CIa_on_CIa_aln712	256	C	T	77	PASS	4036	0.004708	2	1197,2818,4,15
CIa_on_CIa_aln712	327	A	T	28316	PASS	3672	0.292756	0	1248,1341,518,557	ok
CIa_on_CIa_aln712	408	A	G	378	PASS	3878	0.013151	3	2171,1654,26,25
CIa_on_CIa_aln712	481	A	G	203	PASS	3960	0.008838	5	2132,1792,16,19
CIa_on_CIa_aln712	548	C	T	2732	PASS	3906	0.056580	0	1748,1936,103,118	ok
CIa_on_CIa_aln712	795	C	T	733	PASS	2926	0.023582	3	1486,1371,39,30
CIa_on_CIa_aln712	866	T	C	119	PASS	3085	0.007131	1	1542,1520,10,12
CIa_on_CIa_aln712	878	C	T	30698	PASS	3083	0.367499	1	986,963,566,567	ok
CIa_on_CIa_aln712	1469	T	C	254	PASS	2963	0.013500	1	1470,1450,19,21
CIa_on_CIa_aln712	1720	T	C	69	PASS	3138	0.006373	11	1495,1616,14,6
CIa_on_CIa_aln712	1964	T	C	121	PASS	2584	0.006966	3	1192,1373,10,8
CIa_on_CIa_aln712	2064	C	T	1066	PASS	2336	0.040668	4	1035,1204,49,46
CIa_on_CIa_aln712	2227	T	C	91	PASS	11871	0.002611	2	8841,2995,25,6
CIa_on_CIa_aln712	2763	A	G	671	PASS	4287	0.018195	0	2104,2101,38,40
CIa_on_CIa_aln712	2971	T	C	46085	PASS	4215	0.394543	2	1323,1227,880,783	ok
CIa_on_CIa_aln712	3094	C	T	223	PASS	3861	0.010101	0	1794,2027,19,20
CIa_on_CIa_aln712	3241	G	A	457	PASS	3717	0.016949	5	1811,1839,27,36
CIa_on_CIa_aln712	3648	A	G	1535	PASS	3356	0.032181	0	1656,1590,54,54
CIa_on_CIa_aln712	3684	A	G	78	PASS	3453	0.004923	0	1694,1738,9,8
CIa_on_CIa_aln712	4034	A	G	139	PASS	2694	0.007795	0	1296,1376,10,11
CIa_on_CIa_aln712	4176	C	T	560	PASS	3084	0.017185	5	1862,1168,37,16

## Sheet: CIa_V1_rep1
#CHROM	POS	REF	ALT	QUAL	FILTER	DP	AF	SB	DP4	QUAL200-AF5	comments
CIa_on_CIa_aln712	60	T	C	75	PASS	39257	0.001503	1	34440,4739,51,8
CIa_on_CIa_aln712	62	T	C	206	PASS	39309	0.002315	9	34346,4801,85,6
CIa_on_CIa_aln712	78	T	C	76	PASS	42033	0.002355	4	34313,7568,85,14
CIa_on_CIa_aln712	82	T	C	175	PASS	42848	0.001960	1	34374,8364,69,15
CIa_on_CIa_aln712	95	A	G	118	PASS	46804	0.002158	0	34365,12304,75,26
CIa_on_CIa_aln712	98	T	C	64	PASS	47612	0.001617	0	34414,13093,55,22
CIa_on_CIa_aln712	100	T	C	180	PASS	47967	0.001730	0	34420,13442,59,24
CIa_on_CIa_aln712	115	A	G	69	PASS	49415	0.001214	2	34479,14859,40,20
CIa_on_CIa_aln712	118	A	G	113	PASS	50397	0.001786	8	34482,15781,55,35
CIa_on_CIa_aln712	131	A	G	65	PASS	52899	0.002854	157	34533,18144,49,102
CIa_on_CIa_aln712	135	A	G	71	PASS	53915	0.001484	1	34548,19249,49,31
CIa_on_CIa_aln712	162	A	G	216	PASS	24950	0.006212	11	1679,22934,5,150
CIa_on_CIa_aln712	173	G	A	71	PASS	26070	0.001918	9	2019,23983,7,43
CIa_on_CIa_aln712	183	A	G	231	PASS	26350	0.004175	3	2349,23813,7,103
CIa_on_CIa_aln712	200	A	G	81	PASS	26634	0.001690	8	2974,23606,8,37
CIa_on_CIa_aln712	204	A	G	118	PASS	26638	0.002553	8	3203,23353,4,64
CIa_on_CIa_aln712	205	A	G	77	PASS	26784	0.002016	5	3244,23460,9,45
CIa_on_CIa_aln712	212	A	G	80	PASS	25911	0.002045	6	3555,22281,4,49
CIa_on_CIa_aln712	213	G	A	112	PASS	25837	0.002051	9	3595,22179,3,50
CIa_on_CIa_aln712	237	A	G	80	PASS	23549	0.002336	7	4749,18697,7,48
CIa_on_CIa_aln712	253	T	C	73	PASS	22978	0.002524	44	5335,17553,28,30
CIa_on_CIa_aln712	259	T	C	66	PASS	22591	0.001948	12	5675,16846,17,27
CIa_on_CIa_aln712	263	A	G	71	PASS	22118	0.001718	5	5895,16171,7,31
CIa_on_CIa_aln712	270	T	C	127	PASS	21350	0.002201	5	6120,15172,17,30
CIa_on_CIa_aln712	292	A	G	85	PASS	19686	0.002286	6	7113,12491,12,33
CIa_on_CIa_aln712	313	A	G	61	PASS	19348	0.002326	10	7917,11371,24,21
CIa_on_CIa_aln712	327	A	G	189	PASS	18698	0.003316	2	8421,10152,26,36
CIa_on_CIa_aln712	327	A	T	164	PASS	18698	0.003102	0	8421,10152,26,32
CIa_on_CIa_aln712	332	A	G	160	PASS	18573	0.004900	83	8706,9680,16,75
CIa_on_CIa_aln712	359	T	C	83	PASS	18446	0.002114	1	9640,8761,19,20
CIa_on_CIa_aln712	431	T	C	101	PASS	18775	0.003142	3	11444,7268,33,26
CIa_on_CIa_aln712	667	A	G	365	PASS	12338	0.007619	13	6209,6012,38,56
CIa_on_CIa_aln712	804	T	C	49314	PASS	11904	0.507224	1	2917,2935,3028,3010	ok	non synonymous RB mutation (F66L mutation in P2a, mutation L80P in Px)
CIa_on_CIa_aln712	817	T	C	101	PASS	11980	0.003422	0	6015,5912,21,20
CIa_on_CIa_aln712	841	T	C	61	PASS	12360	0.002508	3	6181,6142,18,13
CIa_on_CIa_aln712	878	C	T	49314	PASS	12191	0.529489	1	2787,2948,3115,3340	ok	variable in the WT control
CIa_on_CIa_aln712	951	T	C	49314	PASS	11905	0.451491	2	3360,3163,2743,2632	ok	non synonymous RB mutation (F115L mutation in P2a)
CIa_on_CIa_aln712	1031	G	A	93	PASS	12116	0.003301	0	6436,5632,21,19
CIa_on_CIa_aln712	1156	A	G	66	PASS	12902	0.003255	22	6434,6386,12,30
CIa_on_CIa_aln712	1206	A	G	61	PASS	13079	0.001835	1	6572,6475,11,13
CIa_on_CIa_aln712	1228	C	T	157	PASS	13170	0.003948	0	6510,6597,26,26
CIa_on_CIa_aln712	1250	A	G	110	PASS	13265	0.002940	2	6603,6604,17,22
CIa_on_CIa_aln712	1325	A	G	77	PASS	13495	0.003112	32	6800,6631,10,32
CIa_on_CIa_aln712	1438	A	G	70	PASS	12803	0.002031	4	6382,6388,16,10
CIa_on_CIa_aln712	1505	T	C	62	PASS	12916	0.002245	0	6392,6486,14,15
CIa_on_CIa_aln712	1553	C	T	90	PASS	13413	0.002982	0	6860,6508,21,19
CIa_on_CIa_aln712	1688	T	C	66	PASS	13113	0.002669	45	6238,6818,29,6
CIa_on_CIa_aln712	1707	T	C	112	PASS	12956	0.002701	0	6262,6647,17,18
CIa_on_CIa_aln712	1778	G	A	71	PASS	11981	0.003255	3	5506,6408,15,24
CIa_on_CIa_aln712	1822	A	C	272	PASS	11359	0.008099	0	5026,6211,41,51
CIa_on_CIa_aln712	1851	T	C	193	PASS	10982	0.004826	3	4991,5930,21,32
CIa_on_CIa_aln712	2200	A	G	64	PASS	36039	0.001942	0	29690,6258,59,11
CIa_on_CIa_aln712	2227	T	C	205	PASS	38876	0.002366	3	30472,8277,76,16
CIa_on_CIa_aln712	2273	A	G	61	PASS	42740	0.001591	1	30520,12122,47,21
CIa_on_CIa_aln712	2357	A	G	101	PASS	30966	0.001938	0	5558,25308,11,49
CIa_on_CIa_aln712	2398	A	G	66	PASS	27473	0.001602	2	3910,23505,8,36
CIa_on_CIa_aln712	2574	C	T	245	PASS	10482	0.006297	0	5851,4561,37,29
CIa_on_CIa_aln712	2576	C	T	144	PASS	10531	0.004178	2	5862,4621,27,17
CIa_on_CIa_aln712	2763	A	G	1188	PASS	12104	0.013714	0	6489,5439,90,76
CIa_on_CIa_aln712	2824	C	T	92	PASS	12337	0.004053	1	6629,5648,26,24
CIa_on_CIa_aln712	2971	T	C	49314	PASS	10720	0.561940	3	2460,2229,3118,2906	ok	variable in the WT control
CIa_on_CIa_aln712	3426	T	C	161	PASS	8463	0.005199	2	3973,4440,23,21
CIa_on_CIa_aln712	3610	C	T	336	PASS	8619	0.006845	3	4538,4017,28,31
CIa_on_CIa_aln712	3676	C	T	112	PASS	8985	0.004452	0	4499,4441,20,20
CIa_on_CIa_aln712	4380	A	G	232	PASS	17034	0.005753	24	3070,13818,7,91

## Sheet: CIa_V1_rep2
#CHROM	POS	REF	ALT	QUAL	FILTER	DP	AF	SB	DP4	QUAL200-AF5	comments
CIa_on_CIa_aln712	174	C	A	232	PASS	2713	0.010321	5	193,2490,0,28
CIa_on_CIa_aln712	213	G	A	372	PASS	2772	0.013348	19	356,2378,0,37
CIa_on_CIa_aln712	667	A	G	65	PASS	1240	0.010484	1	627,599,6,7
CIa_on_CIa_aln712	804	T	C	16374	PASS	1110	0.500901	1	274,277,269,287	ok	non synonymous RB mutation (F66L mutation in P2a, mutation L80P in Px)
CIa_on_CIa_aln712	878	C	T	18699	PASS	1157	0.540190	10	238,294,311,314	ok	variable in the WT control
CIa_on_CIa_aln712	951	T	C	14018	PASS	1133	0.441306	4	332,301,248,252	ok	non synonymous RB mutation (F115L mutation in P2a)
CIa_on_CIa_aln712	1978	C	T	62	PASS	846	0.009456	1	396,442,3,5
CIa_on_CIa_aln712	2574	C	T	81	PASS	1892	0.008985	0	1090,784,9,8
CIa_on_CIa_aln712	2763	A	G	198	PASS	2026	0.013820	0	1063,932,15,13
CIa_on_CIa_aln712	2824	C	T	85	PASS	2074	0.009161	0	1111,943,10,9
CIa_on_CIa_aln712	2971	T	C	29592	PASS	1756	0.568337	3	414,344,525,473	ok	variable in the WT control
CIa_on_CIa_aln712	3610	C	T	74	PASS	1213	0.009068	1	595,604,6,5

## Sheet: CIa_V2_rep1
#CHROM	POS	REF	ALT	QUAL	FILTER	DP	AF	SB	DP4	QUAL200-AF5	comments
CIa_on_CIa_aln712	56	G	C	49314	PASS	14439	0.998615	0	1,0,13110,1309	ok	variable in the WT control
CIa_on_CIa_aln712	114	C	T	109	PASS	18794	0.003086	1	13094,5628,42,16
CIa_on_CIa_aln712	162	A	G	142	PASS	9762	0.007580	21	746,8858,0,74
CIa_on_CIa_aln712	174	C	A	372	PASS	10235	0.006742	9	829,9329,2,67
CIa_on_CIa_aln712	213	G	A	117	PASS	10535	0.003227	11	1464,9032,1,33
CIa_on_CIa_aln712	327	A	G	163	PASS	7387	0.005009	4	3472,3862,21,16
CIa_on_CIa_aln712	372	A	G	318	PASS	7191	0.008066	3	4134,2994,37,21
CIa_on_CIa_aln712	535	A	G	66	PASS	7778	0.004628	4	3215,4508,12,24
CIa_on_CIa_aln712	716	C	T	75	PASS	4295	0.003958	1	2056,2219,7,10
CIa_on_CIa_aln712	799	A	G	49314	PASS	4327	0.997689	0	1,1,2116,2201	ok	non synonymous RB mutation (E64G mutation in P2a)
CIa_on_CIa_aln712	1778	G	A	216	PASS	4218	0.009720	0	1973,2188,19,22
CIa_on_CIa_aln712	1822	A	C	138	PASS	3958	0.009348	1	1762,2153,18,19
CIa_on_CIa_aln712	1929	T	C	213	PASS	3459	0.009829	2	1628,1791,18,16
CIa_on_CIa_aln712	2182	A	G	68	PASS	19253	0.001662	7	17092,2124,26,6
CIa_on_CIa_aln712	2266	G	A	76	PASS	24201	0.002727	1	17573,6554,47,19
CIa_on_CIa_aln712	2574	C	T	376	PASS	7259	0.009368	2	3989,3195,35,33
CIa_on_CIa_aln712	2576	C	T	499	PASS	7297	0.010278	1	3986,3232,39,36
CIa_on_CIa_aln712	2763	A	G	389	PASS	7639	0.009294	12	4177,3382,31,40
CIa_on_CIa_aln712	2943	A	G	94	PASS	7773	0.005017	16	3175,4548,9,30
CIa_on_CIa_aln712	2960	A	G	72	PASS	6225	0.003534	0	3203,2997,11,11
CIa_on_CIa_aln712	3426	T	C	200	PASS	4877	0.007792	2	2343,2490,20,18
CIa_on_CIa_aln712	4293	G	A	64	PASS	5334	0.003750	1	4898,412,18,2
CIa_on_CIa_aln712	4346	T	C	38193	PASS	10475	0.166396	0	2592,6127,518,1225	ok	non coding RB mutation
CIa_on_CIa_aln712	4380	A	G	112	PASS	8771	0.005359	35	1445,7244,0,47

## Sheet: CIa_V2_rep2
#CHROM	POS	REF	ALT	QUAL	FILTER	DP	AF	SB	DP4	QUAL200-AF5	comments
CIa_on_CIa_aln712	56	G	C	49314	PASS	4837	0.998553	0	4,0,4232,598	ok	variable in the WT control
CIa_on_CIa_aln712	174	C	A	63	PASS	3073	0.004556	2	235,2816,0,14
CIa_on_CIa_aln712	372	A	G	69	PASS	2225	0.006742	5	1367,842,7,8
CIa_on_CIa_aln712	799	A	G	30354	PASS	849	0.997644	0	0,1,380,467	ok	non synonymous RB mutation (E64G mutation in P2a)
CIa_on_CIa_aln712	2574	C	T	184	PASS	1928	0.014004	0	1054,845,16,11
CIa_on_CIa_aln712	2576	C	T	153	PASS	1926	0.011942	2	1055,846,11,12
CIa_on_CIa_aln712	2763	A	G	157	PASS	2040	0.011765	5	1089,927,10,14
CIa_on_CIa_aln712	3426	T	C	91	PASS	1232	0.009740	1	614,604,7,5
CIa_on_CIa_aln712	4346	T	C	9773	PASS	2599	0.172374	0	665,1485,141,307	ok	non coding RB mutation

## Sheet: CIa_V3_rep1
#CHROM	POS	REF	ALT	QUAL	FILTER	DP	AF	SB	DP4	QUAL200-AF5	comments
CIa_on_CIa_aln712	27	T	C	79	PASS	26161	0.002179	4	25485,592,55,2
CIa_on_CIa_aln712	46	T	C	68	PASS	27871	0.002153	3	25495,2293,57,3
CIa_on_CIa_aln712	60	T	C	81	PASS	29611	0.001925	6	25468,4066,46,11
CIa_on_CIa_aln712	62	T	C	88	PASS	29664	0.002056	10	25404,4147,57,4
CIa_on_CIa_aln712	63	A	G	80	PASS	29943	0.002037	30	25455,4407,42,19
CIa_on_CIa_aln712	74	A	G	296	PASS	31314	0.004024	3	25343,5807,99,27
CIa_on_CIa_aln712	78	T	C	112	PASS	32068	0.003056	10	25345,6580,85,13
CIa_on_CIa_aln712	81	A	G	82	PASS	32672	0.001867	0	25420,7176,47,14
CIa_on_CIa_aln712	82	T	C	100	PASS	32682	0.001866	0	25419,7182,47,14
CIa_on_CIa_aln712	86	A	G	112	PASS	34036	0.003173	24	25374,8497,67,41
CIa_on_CIa_aln712	97	T	C	62	PASS	36234	0.001932	2	25371,10738,52,18
CIa_on_CIa_aln712	100	T	C	117	PASS	36754	0.001823	2	25409,11234,44,23
CIa_on_CIa_aln712	103	T	C	74	PASS	36960	0.001732	1	25449,11433,43,21
CIa_on_CIa_aln712	115	A	G	177	PASS	38027	0.002025	4	25476,12452,48,29
CIa_on_CIa_aln712	124	T	C	136	PASS	39428	0.002739	10	25455,13796,79,29
CIa_on_CIa_aln712	131	A	G	74	PASS	40640	0.003248	118	25545,14906,43,89
CIa_on_CIa_aln712	162	A	C	113	PASS	20768	0.005874	28	1196,19224,0,122
CIa_on_CIa_aln712	162	A	G	149	PASS	20768	0.006404	32	1196,19224,0,133
CIa_on_CIa_aln712	183	A	G	118	PASS	20844	0.003982	7	1703,18998,3,80
CIa_on_CIa_aln712	190	A	G	74	PASS	20780	0.002647	0	1889,18810,4,51
CIa_on_CIa_aln712	196	A	G	90	PASS	20505	0.002926	8	2057,18350,10,50
CIa_on_CIa_aln712	200	A	G	89	PASS	20578	0.002041	0	2159,18364,4,38
CIa_on_CIa_aln712	202	T	C	102	PASS	20618	0.002571	5	2219,18334,8,45
CIa_on_CIa_aln712	205	A	G	133	PASS	20565	0.003015	5	2334,18143,4,58
CIa_on_CIa_aln712	228	T	C	74	PASS	17035	0.002231	0	2943,14047,7,31
CIa_on_CIa_aln712	237	A	G	72	PASS	16663	0.002641	7	3323,13265,5,39
CIa_on_CIa_aln712	259	T	C	132	PASS	15373	0.003057	1	3910,11400,13,34
CIa_on_CIa_aln712	263	A	G	127	PASS	14931	0.002947	12	4005,10871,6,38
CIa_on_CIa_aln712	270	T	C	92	PASS	14226	0.002390	1	4176,10006,11,23
CIa_on_CIa_aln712	279	T	C	87	PASS	13501	0.003407	13	4441,8988,22,24
CIa_on_CIa_aln712	310	T	C	62	PASS	12174	0.003614	34	5251,6841,31,13
CIa_on_CIa_aln712	315	T	C	85	PASS	12082	0.003393	39	5492,6515,31,10
CIa_on_CIa_aln712	327	A	G	139	PASS	11881	0.003956	7	5893,5882,19,28
CIa_on_CIa_aln712	327	A	T	184	PASS	11881	0.004545	0	5893,5882,28,26
CIa_on_CIa_aln712	332	A	G	99	PASS	11863	0.005058	75	6121,5626,10,50
CIa_on_CIa_aln712	462	A	G	165	PASS	13314	0.005032	1	9860,3380,49,18
CIa_on_CIa_aln712	805	T	G	49314	PASS	4702	0.998299	0	2,1,2381,2313	ok	non synonymous RB mutation (F66C mutation in P2a)
CIa_on_CIa_aln712	1321	T	C	72	PASS	4870	0.003080	0	2413,2440,8,7
CIa_on_CIa_aln712	1325	A	G	61	PASS	4897	0.004493	12	2427,2434,6,16
CIa_on_CIa_aln712	1778	G	A	150	PASS	4303	0.009063	1	1997,2256,17,22
CIa_on_CIa_aln712	1822	A	C	143	PASS	4086	0.010034	1	1810,2224,17,24
CIa_on_CIa_aln712	1929	T	C	130	PASS	3597	0.007228	3	1704,1861,10,16
CIa_on_CIa_aln712	2357	A	G	61	PASS	17981	0.002113	2	3477,14436,9,29
CIa_on_CIa_aln712	2362	C	T	70	PASS	17714	0.003557	5	3339,14298,8,55
CIa_on_CIa_aln712	2443	G	A	65	PASS	8198	0.004635	5	3614,4528,13,25
CIa_on_CIa_aln712	2574	C	T	460	PASS	8425	0.010208	0	4701,3635,50,36
CIa_on_CIa_aln712	2576	C	T	173	PASS	8478	0.005426	7	4712,3715,21,25
CIa_on_CIa_aln712	2763	A	G	1488	PASS	9376	0.018985	3	5052,4131,92,86
CIa_on_CIa_aln712	3426	T	C	238	PASS	6261	0.007667	1	2988,3220,22,26
CIa_on_CIa_aln712	4201	T	C	117	PASS	6599	0.004546	3	4553,2007,23,7
CIa_on_CIa_aln712	4380	A	G	101	PASS	12394	0.004760	29	2615,9673,3,56
CIa_on_CIa_aln712	4400	A	G	67	PASS	11250	0.003378	12	1465,9735,1,37

## Sheet: CIa_V3_rep2
#CHROM	POS	REF	ALT	QUAL	FILTER	DP	AF	SB	DP4	QUAL200-AF5	comments
CIa_on_CIa_aln712	62	T	C	94	PASS	6563	0.003962	7	5532,1003,25,1
CIa_on_CIa_aln712	74	A	G	80	PASS	6834	0.004390	0	5515,1281,24,6
CIa_on_CIa_aln712	86	A	G	66	PASS	7424	0.004310	11	5514,1867,19,13
CIa_on_CIa_aln712	118	A	G	86	PASS	8358	0.003350	4	5533,2793,16,12
CIa_on_CIa_aln712	162	A	G	98	PASS	4091	0.009044	9	288,3731,0,37
CIa_on_CIa_aln712	174	C	A	179	PASS	4178	0.007180	7	342,3802,0,30
CIa_on_CIa_aln712	181	A	G	67	PASS	4112	0.003648	0	378,3718,1,14
CIa_on_CIa_aln712	200	A	G	63	PASS	4218	0.003319	0	504,3699,1,13
CIa_on_CIa_aln712	205	A	G	66	PASS	4287	0.003965	1	558,3710,1,16
CIa_on_CIa_aln712	213	G	A	65	PASS	4150	0.003614	1	612,3519,1,14
CIa_on_CIa_aln712	327	A	G	76	PASS	3174	0.005356	0	1504,1639,8,9
CIa_on_CIa_aln712	604	A	T	72	PASS	1598	0.013767	31	685,885,2,20
CIa_on_CIa_aln712	805	T	G	40563	PASS	1120	0.999107	0	0,0,556,563	ok	non synonymous RB mutation (F66C mutation in P2a)
CIa_on_CIa_aln712	1317	A	G	69	PASS	1301	0.006918	1	655,637,4,5
CIa_on_CIa_aln712	1622	A	G	105	PASS	1287	0.009324	4	675,597,8,4
CIa_on_CIa_aln712	1822	A	C	111	PASS	1153	0.015611	1	527,607,7,11
CIa_on_CIa_aln712	1929	T	C	72	PASS	1000	0.010000	1	456,532,4,6
CIa_on_CIa_aln712	2574	C	T	126	PASS	2553	0.009401	8	1405,1124,17,7
CIa_on_CIa_aln712	2576	C	T	124	PASS	2570	0.008171	0	1406,1142,11,10
CIa_on_CIa_aln712	2763	A	G	478	PASS	2652	0.020739	0	1359,1236,29,26
CIa_on_CIa_aln712	2943	A	G	68	PASS	2769	0.007945	31	1199,1544,2,20

## Sheet: Tg274_WT
#CHROM	POS	REF	ALT	QUAL	FILTER	DP	AF	SB	DP4	QUAL200-AF5	comments
Tg274_on_Ni1_aln712	99	C	T	127	PASS	24105	0.002448	1	17698,6339,45,14
Tg274_on_Ni1_aln712	114	C	T	399	PASS	24819	0.004875	0	17598,7080,85,36
Tg274_on_Ni1_aln712	162	A	G	186	PASS	13605	0.006248	32	1277,12179,0,85
Tg274_on_Ni1_aln712	294	T	C	2459	PASS	12364	0.022970	2	6746,5331,154,130
Tg274_on_Ni1_aln712	297	A	G	134	PASS	12181	0.006075	25	6843,5237,29,45
Tg274_on_Ni1_aln712	440	C	T	2401	PASS	7633	0.035897	56	4024,3333,110,164
Tg274_on_Ni1_aln712	441	G	T	1946	PASS	7617	0.034134	39	4020,3333,110,150
Tg274_on_Ni1_aln712	453	A	G	427	PASS	7356	0.017129	55	4008,3208,96,30
Tg274_on_Ni1_aln712	766	C	T	75	PASS	8284	0.002656	2	4088,4172,9,13
Tg274_on_Ni1_aln712	1069	C	T	169	PASS	8345	0.004913	1	4123,4180,19,22
Tg274_on_Ni1_aln712	1174	A	G	119	PASS	8485	0.005186	22	4101,4320,12,32
Tg274_on_Ni1_aln712	1205	A	G	147	PASS	8391	0.003814	3	4044,4315,13,19
Tg274_on_Ni1_aln712	1324	A	G	77	PASS	7930	0.004540	41	3904,3966,6,30
Tg274_on_Ni1_aln712	1504	T	C	163	PASS	7316	0.004921	6	3397,3874,13,23
Tg274_on_Ni1_aln712	1552	C	T	72	PASS	7477	0.003344	1	3673,3774,11,14
Tg274_on_Ni1_aln712	1977	C	T	92	PASS	6538	0.004130	0	3012,3498,13,14
Tg274_on_Ni1_aln712	2388	C	T	151	PASS	23179	0.003667	16	3502,19581,21,64
Tg274_on_Ni1_aln712	2751	A	G	228	PASS	11306	0.004599	3	5644,5605,23,29
Tg274_on_Ni1_aln712	2883	C	T	158	PASS	11311	0.004155	0	5743,5519,23,24
Tg274_on_Ni1_aln712	3042	G	A	304	PASS	9478	0.006963	2	4842,4566,31,35
Tg274_on_Ni1_aln712	3775	G	A	482	PASS	8886	0.008890	5	4226,4577,43,36
Tg274_on_Ni1_aln712	4005	T	C	2839	PASS	8308	0.029369	2	3632,4427,115,129
Tg274_on_Ni1_aln712	4187	T	C	81	PASS	8576	0.005014	30	5821,2691,39,4
Tg274_on_Ni1_aln712	4199	T	C	430	PASS	8655	0.008203	11	6121,2456,58,13
Tg274_on_Ni1_aln712	4346	A	G	101	PASS	13746	0.003928	31	3230,10435,3,51
Tg274_on_Ni1_aln712	4377	A	G	67	PASS	12219	0.004583	24	1725,10419,1,55
Tg274_on_Ni1_aln712	4397	A	G	82	PASS	11215	0.004102	1	714,10444,2,44

## Sheet: Tg274_V1
#CHROM	POS	REF	ALT	QUAL	FILTER	DP	AF	SB	DP4	QUAL200-AF5	comments
Tg274_on_Ni1_aln712	124	T	C	76	PASS	10904	0.004952	22	7265,3549,46,8
Tg274_on_Ni1_aln712	150	A	G	75	PASS	10324	0.003584	7	5621,4658,16,21
Tg274_on_Ni1_aln712	162	A	G	160	PASS	5232	0.010894	10	444,4693,1,56
Tg274_on_Ni1_aln712	376	T	C	61	PASS	4863	0.005552	12	2108,2724,17,10
Tg274_on_Ni1_aln712	440	C	T	3101	PASS	2999	0.082361	87	1406,1346,77,170	ok	potentially false positive RB mutation (high quality SNP in the wild-type despite an alternate frequency <0.05)
Tg274_on_Ni1_aln712	441	G	T	2510	PASS	2960	0.076014	66	1399,1334,75,150	ok	potentially false positive RB mutation (high quality SNP in the wild-type despite an alternate frequency <0.05)
Tg274_on_Ni1_aln712	453	A	G	450	PASS	2760	0.037319	3	1401,1247,59,44
Tg274_on_Ni1_aln712	713	G	A	154	PASS	3359	0.008634	8	1587,1742,18,11
Tg274_on_Ni1_aln712	803	T	C	49314	PASS	3348	0.999104	0	0,1,1656,1689	ok	non synonymous RB mutation (F66L mutation in P2a, mutation L80P in Px)
Tg274_on_Ni1_aln712	1069	C	T	241	PASS	3462	0.011265	1	1735,1685,21,18
Tg274_on_Ni1_aln712	1324	A	G	86	PASS	3396	0.008539	16	1643,1710,8,21
Tg274_on_Ni1_aln712	2151	T	C	142	PASS	11704	0.006750	9	10526,1059,76,3
Tg274_on_Ni1_aln712	2612	T	C	271	PASS	4414	0.020163	0	2347,1961,49,40
Tg274_on_Ni1_aln712	4338	A	G	86	PASS	6045	0.006782	24	1603,4387,3,38
Tg274_on_Ni1_aln712	4397	A	G	73	PASS	4930	0.006288	1	501,4389,2,29

[truncated: 5 more sheets: Tg274_V2, Ng106_WT, Ng106_V1, Ng109_WT, Ng109_V1]
